# Supplementary material for: Cytokine CCL9 Mediates Oncogenic KRAS-Induced Pancreatic Acinar-to-Ductal Metaplasia by Promoting Reactive Oxygen Species and Metalloproteinases
Source: Int J Mol Sci. 2024 Apr 26;25(9):4726. doi: 10.3390/ijms25094726 (PMC11083758; doi:10.3390/ijms25094726)
Supplement: Supplementary file 1 [file ijms-25-04726-s001.zip]

Archive with 1 entries (1 files):
- ijms-2919318-supplementary.pdf
